# Supplementary material for: Disentangling five dimensions of animacy in human brain and behaviour
Source: Commun Biol. 2022 Nov 14;5:1247. doi: 10.1038/s42003-022-04194-y (PMC9663603; doi:10.1038/s42003-022-04194-y)
Supplement: Supplementary file 4 — Supplementary Data 1 [file 42003_2022_4194_MOESM4_ESM.xlsx]

## Sheet: 4b
	being alive	looking like animal	having mobility	having agency	being unpredictable
subject 1	0.77908	0.145457	0.0438755	0.406	0.140938
subject 2	0.202501	0.0725009	0.0486546	0.190245	0.0855278
subject 3	0.660211	0.186	0.0632379	0.634973	0.284148
subject 4	0.0765847	0.161306	0.394475	0.118738	0.038089
subject 5	0.545035	0.394233	0.0686029	0.461352	0.149054
subject 6	0.3577	0.384313	0.0868755	0.408967	0.167517
subject 7	-0.0329699	0.174202	0.125682	0.170757	-0.0076615
subject 8	0.0555883	0.0584849	0.169897	0.0314743	-0.0244182
subject 9	0.163059	0.041028	0.338	0.0783088	0.0112727
subject 10	0.580775	0.218191	0.0710025	0.508983	0.347652
subject 11	0.536896	0.0841202	0.052145	0.504183	0.483064
subject 12	0.770519	0.157	0.0566547	0.380361	0.134943
subject 13	0.257	0.0768279	0.0762911	0.374459	0.162313
subject 14	0.091125	-0.000979	0.0217521	0.0433126	0.0197946
subject 15	0.19541	0.364336	0.0791735	0.313142	0.115136
subject 16	0.663294	0.178948	0.111492	0.566486	0.246408
subject 17	-0.0564227	0.240438	0.0554248	0.0337488	-0.0369717
subject 18	-0.0757136	0.324799	0.0866988	0.0313974	-0.031621
subject 19	0.695191	0.139505	0.0981501	0.697901	0.475122

## Sheet: 4c
	being alive	looking like animal	having mobility	having agency	being unpredictable
subject 1	0.52508	0	0	0	0
subject 2	0	0	0	0.0398721	0
subject 3	0.121693	6.22e-06	0	0.0504011	0
subject 4	0	0.0143949	0.168643	0	0
subject 5	0.0379834	0.00683771	0	0.0249828	0
subject 6	0.00587322	0.0178955	0	0.0271542	0
subject 7	0	0.0219085	0.00848631	0.00110202	0
subject 8	0	0.00533474	0.0638174	0	0
subject 9	0.0154111	0	0.108	0	0
subject 10	0.0109811	0.00405718	0	0.0423707	0
subject 11	0.0222274	0	0	0.0167768	0.027464
subject 12	0.490301	0	0	0	0
subject 13	0.0029	0	0	0.0692477	0
subject 14	0.00571743	0	0.00023916	0	0
subject 15	0	0.0634942	0	0.0896193	0
subject 16	0.163786	0	0	0.0547191	0
subject 17	0	0.058827	0.00112896	0	0
subject 18	0	0.0768142	0.00363547	0	0
subject 19	0.127082	0	0	0.0321868	0.012867

## Sheet: 5c
	being alive	looking like animal	having mobility	having agency	being unpredictable
subject 1	0.164496	0.0867387	0.169659	0.18	0.174094
subject 2	0.154746	0.0804562	0.0524163	0.129618	0.0851491
subject 3	0.128373	0.156563	0.0453344	0.111292	0.0302373
subject 4	0.0720771	0.166248	0.0360605	0.115613	0.0610274
subject 5	0.40331	0.164523	0.221733	0.508097	0.42213
subject 6	-0.0674944	0.0157225	0.0742473	-0.0257274	0.00580186
subject 7	0.00603119	0.0862574	0.0912065	0.0609498	0.09017
subject 8	0.144951	0.0603353	0.132977	0.149273	0.143559
subject 9	0.0279358	-0.0666818	0.0263	0.105982	0.125675
subject 10	0.202283	-0.0162533	0.140901	0.248102	0.224999
subject 11	0.24132	0.130882	0.132505	0.312437	0.146469
subject 12	-0.0115984	-0.0139	0.0679765	-0.0157101	-0.0060696
subject 13	0.155	0.137451	0.122173	0.210203	0.2586
subject 14	-0.0338369	0.022999	-0.0066728	-0.0276472	0.0343077
subject 15	0.170894	0.283481	0.155473	0.230654	0.116074
subject 16	0.209357	0.0434349	0.201343	0.356978	0.323407
subject 17	0.0503206	0.110542	0.0711887	0.083257	0.0596202
subject 18	0.0573476	0.0846323	0.0995741	0.138575	0.0746659
subject 19	0.249001	-0.0853568	0.203843	0.23985	0.242923

## Sheet: 5d
	being alive	looking like animal	having mobility	having agency	being unpredictable
subject 1	0.00361219	0.00680808	0.0265985	4.74e-05	0.0182293
subject 2	0.00638675	0.00531491	0.00182147	0.00055981	0.00183373
subject 3	0.00872993	0.014757	0.00084037	0	0
subject 4	0.00164699	0.0350055	0.00412306	0	0.00621174
subject 5	0.0103729	0.00864114	0.0152118	0.0227538	0.0490173
subject 6	0	0.00047987	0.00830946	0	0.00010188
subject 7	0	0.0120192	0.00708777	0	0.0107277
subject 8	0.00648891	0.00084479	0.0161048	0	0.00802426
subject 9	0	0	6.81e-07	0.00110277	0.0131851
subject 10	0.0147709	0	0.0106561	0	0.0236993
subject 11	0.0116183	0.00437654	0.00702429	0.00604988	0.00162835
subject 12	0	6.3e-05	0.00581078	0	0.00033934
subject 13	4.62e-07	0.0134277	0.00446151	0.00285329	0.0396377
subject 14	0	0.00084363	0	0	0.00092633
subject 15	0.00638639	0.0566957	0.0198332	0.00270081	0.00409585
subject 16	0	0	0.0124139	0.0162567	0.0370762
subject 17	0.00053666	0.0164187	0.00771912	0	0.00339514
subject 18	0	0.00402069	0.0035596	0.00951529	0.00014646
subject 19	0.0317131	0	0.0312356	0	0.0275174

## Sheet: 7a V1v
	being alive	looking like animal	having mobility	having agency	being unpredictable
subject 1	-0.0140432	0.00465422	0.00309664	0.00846	0.00265147
subject 2	-0.02466	0.00868928	0.0289519	0.00324154	-0.0072052
subject 3	-0.0021665	0.0119632	0.0150616	-0.0005121	0.00451263
subject 4	0.041922	0.0120574	0.0143508	0.0306811	0.00207848
subject 5	-0.0358478	0.00043782	0.0307927	0.016419	0.0736708
subject 6	-0.0363936	-0.0240055	0.0183665	0.00143339	0.0145405
subject 7	-0.051069	-0.0257023	0.031947	0.0195908	0.0770601
subject 8	0.00290107	-0.0048624	-0.0115588	-0.0003088	-0.0069922
subject 9	0.00777569	-0.0032047	0.0213	0.0129424	0.0263475
subject 10	-0.0361926	-0.031216	0.0193143	0.00829541	0.0266063
subject 11	-0.0751099	-0.0878379	0.045303	-0.0015031	0.0592972
subject 12	0.0268723	-0.0374	0.00196543	0.0347276	0.100374
subject 13	-0.00709	-0.0528132	0.0133977	0.0124716	0.0556741
subject 14	0.0443022	-0.0332327	-0.0056097	0.0235814	0.0743778
subject 15	-0.0064055	-0.0042077	0.0385012	0.0302224	0.0563575
subject 16	-0.0170065	-0.0483905	0.0257281	-0.0055723	0.0102422
subject 17	-0.0228116	-0.0007813	0.0195908	0.00468206	-0.0041131
subject 18	-0.0195177	-0.0197717	0.00223346	0.00313103	0.0296384
subject 19	-0.0424382	-0.0807916	-0.0094256	-0.0709812	-0.0295481

## Sheet: 7a V1d
	being alive	looking like animal	having mobility	having agency	being unpredictable
subject 1	-0.0327175	-0.0017848	0.00744935	-0.00124	0.00281771
subject 2	-0.0172736	-0.0002196	0.0306107	0.00617697	-0.0075409
subject 3	-0.0096605	0.0117764	0.0040292	-0.0060741	-0.0083177
subject 4	0.0378485	0.0113091	0.0171858	0.0296458	0.011985
subject 5	-0.0214116	-0.0009096	0.0302702	0.0164038	0.0554387
subject 6	-0.0355533	-0.0314348	0.0337609	0.00308124	0.0100737
subject 7	-0.0350837	-0.0327402	0.0221365	0.0160735	0.0757201
subject 8	0.00399411	-0.0054196	-0.005589	-0.0198668	-0.0172888
subject 9	0.02108	-0.0089914	0.0337	0.0227133	0.0222928
subject 10	-0.0559927	-0.0343294	0.0309068	-0.0060212	0.00720294
subject 11	-0.0570016	-0.0772504	0.0335946	-0.0013169	0.0898696
subject 12	0.0284728	-0.0689	-0.0019082	0.0348046	0.0903273
subject 13	-0.019	-0.0363073	0.0145383	0.013659	0.0453453
subject 14	0.0774019	-0.0803382	-0.0183671	0.0247806	0.0772762
subject 15	-0.0044979	0.00330034	0.0368978	0.0315063	0.0347633
subject 16	-0.0258903	-0.0528951	0.024525	-0.0092778	0.0172571
subject 17	-0.0296444	-0.0053327	0.0146761	-0.0159979	0.00544972
subject 18	-0.0361932	-0.0217052	0.00519015	-0.0008558	0.0120302
subject 19	-0.0375423	-0.053948	-0.0072496	-0.0635044	-0.0286451

## Sheet: 7a VO2
	being alive	looking like animal	having mobility	having agency	being unpredictable
subject 1	-0.0199959	-0.0005101	0.00894211	-0.0021	-0.0013239
subject 2	-0.0138562	0.018229	0.033151	0.00759609	-0.0004393
subject 3	0.00191748	0.0206498	0.0346965	0.011733	-0.0128576
subject 4	0.0371686	0.00827737	0.0139568	0.0297308	0.00789493
subject 5	-0.0013805	0.0319407	0.0458746	0.0403485	0.0525812
subject 6	-0.0207676	0.0162522	0.0148302	0.00373305	0.0358133
subject 7	-0.0861586	-0.0180337	0.0399407	0.0153937	0.0702178
subject 8	-0.0097182	-0.0015289	-0.0148518	-0.015821	-0.0167518
subject 9	0.00714518	0.00865375	0.0282	0.026017	0.0103795
subject 10	-0.0020839	0.0131371	0.0174462	6.69e-05	0.00589078
subject 11	-0.0524601	-0.0189708	0.0494135	-0.0066625	0.0268636
subject 12	0.012843	0.00149	0.0435249	0.0650372	0.113455
subject 13	0.0025	0.0262322	0.00725728	0.0189181	0.030835
subject 14	0.0408569	0.00608027	0.00494657	0.0411022	0.105395
subject 15	-0.0139563	0.057308	0.0809672	0.032094	0.0606577
subject 16	-0.0039046	0.0406071	0.02817	0.00370605	0.00050296
subject 17	-0.0099245	-0.0079096	-0.006639	-0.0034449	0.00139699
subject 18	0.00673518	0.00482004	0.00104233	-0.0036667	0.00305604
subject 19	-0.0256698	-0.0253549	0.00598992	-0.046899	-0.0268589

## Sheet: 7a LO2
	being alive	looking like animal	having mobility	having agency	being unpredictable
subject 1	-0.0262239	0.0717773	0.0177911	0.0209	0.0170464
subject 2	-0.0294074	0.04071	0.0276146	0.0261885	0.0193836
subject 3	0.035455	0.0060295	0.0193486	0.0160063	0.0254275
subject 4	0.0388744	0.00837788	0.0103838	0.0251027	0.00323519
subject 5	-1.47e-05	0.0344878	0.0323396	0.0344143	0.0503223
subject 6	-0.0199795	-0.0083599	0.0304401	0.0445309	0.0254895
subject 7	-0.0657847	-0.0227284	0.0362019	0.028407	0.106224
subject 8	0.00330875	0.00152661	-0.0105453	-0.0198292	-0.0312447
subject 9	0.00686066	3.01e-05	0.0432	0.0197809	0.034082
subject 10	-0.0812258	-0.0195147	0.0317692	-0.0066627	0.0219239
subject 11	-0.0403981	-0.042138	0.0418761	0.0308553	0.114094
subject 12	0.0327135	-0.067	0.0197654	0.0708357	0.106761
subject 13	-0.0141	0.0232365	0.0223604	0.0309265	0.0335568
subject 14	0.102252	-0.0501503	0.00077407	0.0564	0.118516
subject 15	0.0141383	0.113989	0.089705	0.0705968	0.0509195
subject 16	-0.0272923	-0.0343213	0.0297694	-0.0118641	0.0260737
subject 17	-0.018087	-0.0145728	0.013618	0.00202726	-0.0037082
subject 18	0.00013776	-0.004758	0.00204317	0.0229241	0.0297293
subject 19	-0.0295474	-0.0289116	0.0100013	-0.0416566	-0.0361201

## Sheet: 7a PHC2
	being alive	looking like animal	having mobility	having agency	being unpredictable
subject 1	-0.025022	0.0108914	0.00448544	-0.00422	-0.0064369
subject 2	-0.0038073	0.0201648	0.0293613	-0.000958	0.01729
subject 3	-0.0050452	0.0071006	0.00672437	0.00595977	0.00039883
subject 4	0.0279474	0.00837163	0.0159946	0.0291839	0.0128097
subject 5	0.0224407	0.0241554	0.0676366	0.0368847	0.0273929
subject 6	0.0397772	0.0916791	0.0253158	0.0597003	0.0673805
subject 7	-0.0921462	0.0165392	0.0392078	0.0540067	0.0798202
subject 8	-0.0074296	-0.0039554	-0.0148801	-0.0146558	-0.0158757
subject 9	0.0248013	0.030276	0.0206	0.0414076	0.0323959
subject 10	0.0017237	0.00857451	0.0181841	0.00276124	0.00135201
subject 11	0.027216	-0.0278677	0.0474463	0.00909863	0.0324286
subject 12	0.00206029	0.158	0.0706851	0.106701	0.0427376
subject 13	-0.00729	0.0107684	0.00665652	0.017649	0.0292587
subject 14	0.0844881	-0.0501998	-0.0248582	0.0292524	0.0855153
subject 15	0.00310689	0.105724	0.0636511	0.0377519	0.0526026
subject 16	0.0295023	-0.0086781	0.0632747	0.0357509	0.0368623
subject 17	-0.0077577	0.0089217	-0.0089937	-0.0046588	-0.006759
subject 18	-0.0010616	0.0191694	0.00535707	-0.0017768	-0.0135644
subject 19	-0.0021022	0.00844293	0.021059	-0.0105316	0.00200121

## Sheet: 7a TO2
	being alive	looking like animal	having mobility	having agency	being unpredictable
subject 1	0.00088039	0.048904	0.00588592	0.00823	0.0317431
subject 2	-0.0094262	0.0226228	0.0199475	0.00251617	0.0115803
subject 3	-0.0057478	0.00588994	0.0160207	-0.0096999	0.00372362
subject 4	0.0442039	-0.0018332	0.0206983	0.0383219	0.0291982
subject 5	0.00310497	0.0427983	0.0505007	0.0501762	0.0392923
subject 6	0.0577513	0.103524	0.0484876	0.0743553	0.0807305
subject 7	-0.0767734	0.0300032	0.0725117	0.0642778	0.102057
subject 8	-0.0172823	-0.0106387	-0.0117006	-0.0214502	-0.0175954
subject 9	0.00864302	0.0341719	0.0266	0.0348993	0.0577702
subject 10	-0.0028639	0.0126067	0.0149664	0.0165297	0.0426626
subject 11	0.0643171	-0.0126671	0.0491506	0.0301455	0.0116319
subject 12	0.0118412	0.0854	0.035892	0.0798642	0.0549911
subject 13	-0.00085	0.00156381	-0.006034	0.00243911	0.0439001
subject 14	0.112678	-0.0419417	-0.008834	0.0537735	0.143781
subject 15	0.0368725	0.1286	0.0814793	0.0383374	0.0549403
subject 16	-0.011126	0.040042	0.0335084	0.00395581	0.0168416
subject 17	0.00081412	0.00772922	-0.007503	0.00486441	0.0135573
subject 18	0.0256164	0.0374286	0.0163893	0.0361317	0.019953
subject 19	-0.0402544	0.020127	-0.0010655	-0.0558719	-0.0267807

[truncated: 1 more sheets: Sheet3]
